# Supplementary material for: Drug-resistant tuberculosis care and treatment outcomes over the last 15 years in Ethiopia: Results from a mixed-method review of trends
Source: PLoS One. 2024 Aug 26;19(8):e0306076. doi: 10.1371/journal.pone.0306076 (PMC11346926; doi:10.1371/journal.pone.0306076)
Supplement: S1 Dataset — (XLSX) [file pone.0306076.s002.xlsx]

## Sheet: Enrollent and TSR OF DR TB 
Enrollment and TSR
		Years of Report	DR TB Enrollment trend in Ethiopia 2009-2021						DR TB Enrollment trends in Ethiopia 2009-2021
		2009	7
		2010	88
		2011	120
		2012	199
		2013	289
		2014	413
		2015	503
		2016	597
		2017	700
		2018	680
		2019	741
		2020	658
		2021	591
		2022	699
		Years of Report	Treatment outcome Trend of RR/MDR TB cases in Ethiopia 2009-2021
		2009 - 2014	78.6
		2015	68
		2016	70
		2017	75
		2018	72
		2019	75
		2020	70
		2021	68

## Sheet: Over All TSR Trend 
		Years of Report	DR TB Enrollment trend in Ethiopia 2009-2021						DR TB Enrollment trends in Ethiopia 2009-2021
		2009	7
		2010	88
		2011	120
		2012	199
		2013	289
		2014	413
		2015	503
		2016	597
		2017	700
		2018	680
		2019	741
		2020	658
		2021	591
		2022	518
		Years of Report	Treatment outcome Trend of RR/MDR TB cases in Ethiopia 2009-2021
		2009 - 2014	78.6
		2015	68
		2016	70
		2017	75
		2018	72
		2019	75
		2020	70
		2021	68

## Sheet: TSR Trend of LTR and STR 
	2021	72.6
	Years of Report	Treatment outcome Trend of RR/MDR TB cases on STR in Ethiopia 2018-2021
	2018	88.4
	2019	81.1
	2020	75.6
	2021	86
	Years of Report	TSR trend of RR/MDR TB cases on LTR in Ethiopia 2018-2021	TSR trend of RR/MDR TB cases on STR in Ethiopia 2018-2021
	2018	73.5	88.4
	2019	75	81.1
	2020	71.6	75.6
	2021	72.6	86

## Sheet: TSR Trend 
		Years of Report	Treatment outcome Trend of RR/MDR TB cases on LTR in Ethiopia 2018-2021
		2018	73.5
		2019	75
		2020	71.6
		2021	72.6
		Years of Report	Treatment outcome Trend of RR/MDR TB cases on STR in Ethiopia 2018-2021
		2018	88.4
		2019	81.1
		2020	75.6
		2021	86
		Years of Report	TSR trend of RR/MDR TB cases on LTR in Ethiopia 2018-2021	TSR trend of RR/MDR TB cases on STR in Ethiopia 2018-2021
		2018	73.5	88.4
		2019	75	81.1
		2020	71.6	75.6
		2021	72.6	86
